# Supplementary material for: Four new species of Sapindaceae from the Guianas
Source: PhytoKeys. 2011 Nov 29;(7):11–20. doi: 10.3897/phytokeys.7.1956 (PMC3261045; doi:10.3897/phytokeys.7.1956)
Supplement: XML Treatment for Paullinia degranvillei [file phytokeys.7.1956-treatment2.xml]

<!DOCTYPE tp:taxon-treatment
  PUBLIC "-//TaxonX//DTD Taxonomic Treatment Publishing DTD v0 20100105//EN" "tax-treatment-NSO.dtd">
<tp:taxon-treatment xmlns:tp="http://www.plazi.org/taxpub"><tp:treatment-meta><mixed-citation publication-type="journal"><person-group><name><surname>Acevedo-Rodríguez</surname><given-names>Pedro</given-names></name></person-group><article-title>Four new species of Sapindaceae from the Guianas</article-title><source>PhytoKeys</source><day>29</day><month>11</month><year>2011</year><volume>2011</volume><issue>7</issue><fpage>11</fpage><lpage>20</lpage><pub-id pub-id-type="doi">10.3897/phytokeys.7.1956</pub-id></mixed-citation></tp:treatment-meta><tp:nomenclature><tp:taxon-name>
                        <tp:taxon-name-part taxon-name-part-type="genus">Paullinia</tp:taxon-name-part>
                        <tp:taxon-name-part taxon-name-part-type="species">degranvillei</tp:taxon-name-part>
                    <object-id xmlns:xlink="http://www.w3.org/1999/xlink" xlink:type="simple">urn:lsid:ipni.org:names:77115893-1</object-id>
                    <object-id xmlns:xlink="http://www.w3.org/1999/xlink" xlink:type="simple">http://species-id.net/wiki/Paullinia_degranvillei</object-id>
                    </tp:taxon-name><tp:taxon-authority>Acev.-Rodr.,</tp:taxon-authority><tp:taxon-status xmlns:xlink="http://www.w3.org/1999/xlink" xlink:type="simple">sp. nov.</tp:taxon-status><xref ref-type="fig" rid="F2">Fig. 2</xref></tp:nomenclature><tp:treatment-sec sec-type="Latin"><title>Latin</title><p><italic>A Paullinia obovata (Ruiz &amp; Pav.) Pers. folioliis nervo reticulatis e fructo pyriformes diversa.</italic></p></tp:treatment-sec><tp:treatment-sec sec-type="Type"><title>Type.</title><p>French Guiana. Crique Caiman, rive gauche de l’ Oyapock à environ 70 km SW St. Georges, de Granville T-1065 (holotype: CAY!; isotypes: CAY!, P, US!).</p></tp:treatment-sec><tp:treatment-sec sec-type="Description"><title>Description.</title><p>Liana to 30 m long. Stems terete, lenticellate, ferruginous, minutely sericeous-pubescent; cross section of stem with a single vascular cylinder. Stipules ca. 0.5 mm long, triangular, early deciduous. Leaves pinnately 5-foliolate; petioles (1) 7–9 cm long; unwinged, adaxially furrowed, sericeous-pubescent to glabrous; rachis 2–8 cm long, narrowly winged or margined, sericeous-pubescent to glabrous; petiolules of distal and lateral leaflets 2–2.5 cm long, glabrous; leaflets (3.5) 12–22 × (2.7) 5.5–8 cm, elliptic, coriaceous, glabrous, the base acute or obtuse on lateral and basal leaflets, attenuate on distal leaflet, the apex obtusely acuminate to caudate, glandular at the very tip, the margins crenate or remotely glandular-dentate, revolute; venation prominent abaxially; tertiary venation reticulate. Thyrses 3–23 cm long, axillary, solitary, racemiform, with sericeous-pubescent axes; cincinni sessile, few-flowered. Flowers unknown (remnant sepals sericeous). Capsule 4–5 cm long, woody, pyriform, unwinged, reddish, long-stipitate (5–8 mm long), glabrous, pericarp ca. 4 mm thick, endocarp sparsely pubescent or glabrous. Seed unknown.</p></tp:treatment-sec><tp:treatment-sec sec-type="Distribution and ecology"><title>Distribution and ecology.</title><p>Known only from French Guiana, from submontane forest.</p></tp:treatment-sec><tp:treatment-sec sec-type="Additional specimen examined"><title>Additional specimen examined.</title><p>French Guiana<bold>.</bold> Monts Atachi Bacca, 780 m elev., de Granville et al. 10833 (B, CAY, US).</p></tp:treatment-sec><tp:treatment-sec sec-type="Discussion"><title>Discussion.</title><p><italic><tp:taxon-name>Paullinia degranvillei</tp:taxon-name></italic> seems to be closely related to <italic><tp:taxon-name>Paullinia obovata</tp:taxon-name></italic> (Ruiz &amp; Pav.) Pers. as they both have large, unwinged capsules with a thick mesocarp. <italic><tp:taxon-name>Paullinia degranvillei</tp:taxon-name></italic> differs from <italic><tp:taxon-name>Paullinia obovata</tp:taxon-name></italic> by it leaflets with tertiary reticulate venation (vs. clathrate) and by its pyriform fruits (vs. obovoid).</p></tp:treatment-sec><tp:treatment-sec sec-type="Etymology"><title>Etymology.</title><p>The specific epithet honors Dr. Jean-Jacques de Granville, who collected the type of this new species.</p><fig id="F2" position="float" orientation="portrait"><label>Figure 2.</label><caption><p><italic><tp:taxon-name>Paullinia degranvillei</tp:taxon-name></italic>. Photo of the holotype.</p></caption><graphic xmlns:xlink="http://www.w3.org/1999/xlink" xlink:href="PhytoKeys-007-011-g002.jpg" position="float" orientation="portrait" xlink:type="simple"/></fig></tp:treatment-sec></tp:taxon-treatment>
