# Supplementary material for: Four new species of Sapindaceae from the Guianas
Source: PhytoKeys. 2011 Nov 29;(7):11–20. doi: 10.3897/phytokeys.7.1956 (PMC3261045; doi:10.3897/phytokeys.7.1956)
Supplement: XML Treatment for Paullinia oldemanii [file phytokeys.7.1956-treatment3.xml]

<!DOCTYPE tp:taxon-treatment
  PUBLIC "-//TaxonX//DTD Taxonomic Treatment Publishing DTD v0 20100105//EN" "tax-treatment-NSO.dtd">
<tp:taxon-treatment xmlns:tp="http://www.plazi.org/taxpub"><tp:treatment-meta><mixed-citation publication-type="journal"><person-group><name><surname>Acevedo-Rodríguez</surname><given-names>Pedro</given-names></name></person-group><article-title>Four new species of Sapindaceae from the Guianas</article-title><source>PhytoKeys</source><day>29</day><month>11</month><year>2011</year><volume>2011</volume><issue>7</issue><fpage>11</fpage><lpage>20</lpage><pub-id pub-id-type="doi">10.3897/phytokeys.7.1956</pub-id></mixed-citation></tp:treatment-meta><tp:nomenclature><tp:taxon-name>
                        <tp:taxon-name-part taxon-name-part-type="genus">Paullinia</tp:taxon-name-part>
                        <tp:taxon-name-part taxon-name-part-type="species">oldemanii</tp:taxon-name-part>
                    <object-id xmlns:xlink="http://www.w3.org/1999/xlink" xlink:type="simple">urn:lsid:ipni.org:names:77115894-1</object-id>
                    <object-id xmlns:xlink="http://www.w3.org/1999/xlink" xlink:type="simple">http://species-id.net/wiki/Paullinia_oldemanii</object-id>
                    </tp:taxon-name><tp:taxon-authority>Acev.-Rodr.,</tp:taxon-authority><tp:taxon-status xmlns:xlink="http://www.w3.org/1999/xlink" xlink:type="simple">sp. nov.</tp:taxon-status><xref ref-type="fig" rid="F3">Fig. 3A–J</xref></tp:nomenclature><tp:treatment-sec sec-type="Latin"><title>Latin</title><p><italic>A Paullinia venosa</italic> Radlk. <italic>foliis menores, foliis rachides alatis et foliolis distalis obovatis diversa.</italic></p></tp:treatment-sec><tp:treatment-sec sec-type="Type"><title>Type.</title><p>French Guiana. Fleuve Oyapock, 300 m après le camp saut Moutouci, Oldeman B-3223 (holotype: US; isotype: CAY).</p></tp:treatment-sec><tp:treatment-sec sec-type="Description"><title>Description.</title><p>Liana to 10 m long. Stems terete, minutely sericeous-pubescent, lenticellate; cross section with a single vascular cylinder. Stipules ca. 1mm long, deltate, early deciduous. Leaves 5-pinnate foliolate; petioles 1–5 cm long, unwinged, glabrous; rachis 1–1.8 cm long, narrowly winged or margined, glabrous; leaflets 6–9.5 × 2–3.5 cm, chartaceous, elliptic, oblong, or rarely lanceolate, glabrous except for the minute hairy domatia in the secondary vein axils, distal leaflet obovate, the base decurrent on distal leaflet, obtuse on laterals, and obtuse to truncate on proximal ones, the apex obtusely acuminate to nearly caudate, margins sinuate, the lateral and proximal leaflets with a glandular tooth on both margins near the base; tertiary venation finely reticulate. Thyrses 7–13 cm long, axillary, racemiform, solitary, the axes ferruginous-tomentulose; cincinni sessile, few-flowered; bracts and bracteoles minute, deltate. Pedicels 1.5–2 mm long, articulate near the middle, ferruginous-tomentulose. Calyx sparsely appressed-pubescent, sepals 5, concave, with ciliate-glandular margins, the outer ones ca. 1.5 mm long, ovate to rounded, the inner ones 3–4 mm long; petals ca. 4 mm long, oblong, rounded at apex, shortly clawed at base, adaxially papillate; appendages as long as the petals, crest of posterior appendages with 2 corniform projections at apex, lateral ones with 1 corniform projection, these ca. 1.7 mm long; nectary with 2 deltate, pubescent lobes ca. 1 mm tall; filaments 2–4 mm long, of unequal lengths, pubescent on lower half; anthers ca. 1 mm long, ellipsoid; gynoecium ferruginous-tomentulose, clavate, with three stigmatic branches. Capsule (immature) unwinged, long-stipitate, smooth, nearly globose.</p></tp:treatment-sec><tp:treatment-sec sec-type="Distribution and ecology"><title>Distribution and ecology.</title><p>Known from French Guiana and Brazil (Amazonas), in riverside and moist forests.</p></tp:treatment-sec><tp:treatment-sec sec-type="Additional specimens examined"><title>Additional specimens examined.</title><p>French Guiana<bold>.</bold> Oyapok River, Oldeman B-3418 (MO), Saut Kouamantapéré, Oldeman T-662 (CAY); Saut Tainoua, riverside forest, de Granville 387 (CAY, MO, US). Brazil. Amazonas; ca. 4 kn NW of Balbina dam, Thomas et al. 5354 (NY).</p></tp:treatment-sec><tp:treatment-sec sec-type="Discussion"><title>Discussion.</title><p><italic><tp:taxon-name>Paullinia oldemanii</tp:taxon-name></italic> seems to be closely related to <italic><tp:taxon-name>Paullinia venosa</tp:taxon-name></italic> Radlk. as they share similar vegetative and fruit morphologies. <italic><tp:taxon-name>Paullinia oldemanii</tp:taxon-name></italic> however differs from <italic><tp:taxon-name>Paullinia venosa</tp:taxon-name></italic> by its abaxially puberulent leaflets 1.7–7 cm long (vs. glabrous and 3.5–17 cm long), distal leaflets obovate (vs. oblong or lanceolate), leaf rachis narrowly winged or margined (vs. terete, unwinged) and its calyx of 5 sepals (vs. 4 sepals).</p></tp:treatment-sec><tp:treatment-sec sec-type="Etymology"><title>Etymology.</title><p>The specific epithet honors Professor Dr. R.A. Oldeman, collector of the type specimen<!--PageBreak--><!--PageBreak-->.</p><fig id="F3" position="float" orientation="portrait"><label>Figure 3.</label><caption><p><italic><tp:taxon-name>Paullinia oldemanii</tp:taxon-name></italic> <bold>A</bold> Flowering branch, with detail of distal portion of leaf, showing glandular teeth near the base of lateral leaflets <bold>B</bold> Cincinnus <bold>C</bold> Flower bud <bold>D</bold> Staminate flower, lateral view <bold>E</bold> Posterior and lateral petals with adnate appendages <bold>F</bold> Staminate flower with part of perianth removed, showing nectary lobes and stamens <bold>G</bold> Stamens and nectary lobes, anterior and lateral views; H Pistillode <bold>I</bold> Fruiting branch <bold>J</bold> Fruit. <bold>A-H</bold> from Oldeman B-3223 (US),; <bold>I-J</bold> from Thomas et al. 5354 (NY).</p></caption><graphic xmlns:xlink="http://www.w3.org/1999/xlink" xlink:href="PhytoKeys-007-011-g003.jpg" position="float" orientation="portrait" xlink:type="simple"/></fig></tp:treatment-sec></tp:taxon-treatment>
